# Supplementary material for: Ras promotes macropinocytic nutrient uptake by suppressing the albumin recycling receptor FcRn
Source: EMBO Rep. 2026 Apr 29;27(12):3214–30. doi: 10.1038/s44319-026-00787-4 (PMC13303908; doi:10.1038/s44319-026-00787-4)
Supplement: Supplementary file 2 — Source data Fig. 1 [file 44319_2026_787_MOESM2_ESM.zip]

Archive with 16 entries (9 files):
- 1G/
- 1G/Fig. 1g.tif
- 1A/
- 1A/Ctrl.tif
- 1A/HrasG12V.tif
- 1A/Thumbs.db
- 1B/
- 1B/Fig. 1b.xlsx
- 1C/
- 1C/Fig. 1c.tif
- 1D/
- 1D/Fig. 1d.TIF
- 1E/
- 1E/Fig. 1e.tif
- 1F/
- 1F/Fig. 1f.tif
