# Supplementary material for: Ras promotes macropinocytic nutrient uptake by suppressing the albumin recycling receptor FcRn
Source: EMBO Rep. 2026 Apr 29;27(12):3214–30. doi: 10.1038/s44319-026-00787-4 (PMC13303908; doi:10.1038/s44319-026-00787-4)
Supplement: Supplementary file 2 — Source data Fig. 1 [file 44319_2026_787_MOESM2_ESM.zip › 1B/Fig. 1b.xlsx]

## Sheet: Sheet1
Replicate A	Ctrl	HrasG12V		Replicate average	Ctrl	HrasG12V
	1.17476	2.9096		A	1	2.43427
	1.11158	2.26791		B	1	2.56116
	0.967703	1.67886		C	1	3.56406
	1.14484	2.84884
	1.75668	2.59194		Unpaired t test with Welch's correction		Ctrl vs HrasG12V
	1.29061	2.33229			P value	0.0352
	0.689784	2.57255
	0.719216	3.00034
	1.39033	2.23734
	0.806189	2.25584
	1.28911	2.51778
	0.950878	3.0035
	0.705819	1.81848
	0.759988	1.88534
	0.242517	2.59337
Average	1	2.43427
Replicate B	Ctrl	HrasG12V
	1.24798	3.18037
	1.00797	2.37897
	1.04551	2.60342
	1.25217	3.90361
	1.07589	2.42202
	1.07988	2.62865
	1.02655	3.02642
	1.25356	2.73549
	1.04376	1.71251
	0.935727	2.43287
	1.28929	3.4388
	1.06446	2.483
	0.807456	1.60898
	0.533375	2.36509
	0.336419	1.49726
Average	1	2.56116
Replicate C	Ctrl	HrasG12V
	1.03621	3.03073
	1.27176	5.86768
	0.85225	3.84313
	0.779392	4.07376
	1.29746	3.13946
	1.03431	4.76541
	0.944968	2.76768
	0.789501	3.14138
	1.07805	2.59142
	0.903773	2.41138
	1.22497	5.33178
	1.00874	3.9321
	1.03923	2.95938
	1.02904	2.66171
	0.710359	2.94383
Average	1	3.56406
