# Supplementary material for: Ras promotes macropinocytic nutrient uptake by suppressing the albumin recycling receptor FcRn
Source: EMBO Rep. 2026 Apr 29;27(12):3214–30. doi: 10.1038/s44319-026-00787-4 (PMC13303908; doi:10.1038/s44319-026-00787-4)
Supplement: Supplementary file 3 — Source data Fig. 2 [file 44319_2026_787_MOESM3_ESM.zip]

Archive with 22 entries (11 files):
- 2H/
- 2H/Fig. 2h.xlsx
- 2I/
- 2I/Fig. 2i.xlsx
- 2J/
- 2J/Fig. 2j.xlsx
- 2K/
- 2K/Fig. 2k.xlsx
- 2A/
- 2A/Fig. 2a.xlsx
- 2B/
- 2B/Fig. 2b.xlsx
- 2C/
- 2C/Fig. 2c.xlsx
- 2D/
- 2D/Fig. 2d.xlsx
- 2E/
- 2E/Fig. 2e.xlsx
- 2F/
- 2F/Fig. 2f.xlsx
- 2G/
- 2G/Fig. 2g.xlsx
