# Supplementary material for: Ras promotes macropinocytic nutrient uptake by suppressing the albumin recycling receptor FcRn
Source: EMBO Rep. 2026 Apr 29;27(12):3214–30. doi: 10.1038/s44319-026-00787-4 (PMC13303908; doi:10.1038/s44319-026-00787-4)
Supplement: Supplementary file 3 — Source data Fig. 2 [file 44319_2026_787_MOESM3_ESM.zip › 2H/Fig. 2h.xlsx]

## Sheet: Sheet1
Hours	Ctrl			KrasG12V
0	1.05449	0.944112	1.00446	1.09809	0.890799	1.01111
2	0.461756	0.380037	0.457595	0.569977	0.481879	0.431963
4	0.195729	0.139562	0.123743	0.164132	0.17796	0.225228
8	0.167654	0.124038	0.130077	0.100912	0.117963	0.132189
