# Supplementary material for: Ras promotes macropinocytic nutrient uptake by suppressing the albumin recycling receptor FcRn
Source: EMBO Rep. 2026 Apr 29;27(12):3214–30. doi: 10.1038/s44319-026-00787-4 (PMC13303908; doi:10.1038/s44319-026-00787-4)
Supplement: Supplementary file 3 — Source data Fig. 2 [file 44319_2026_787_MOESM3_ESM.zip › 2I/Fig. 2i.xlsx]

## Sheet: Sheet1
Vector	KrasG12V	HrasG12V
1.01585	0.370593	0.286874
1.02146	0.357042	0.287865
0.96269	0.34828	0.287965
