# Supplementary material for: Ras promotes macropinocytic nutrient uptake by suppressing the albumin recycling receptor FcRn
Source: EMBO Rep. 2026 Apr 29;27(12):3214–30. doi: 10.1038/s44319-026-00787-4 (PMC13303908; doi:10.1038/s44319-026-00787-4)
Supplement: Supplementary file 3 — Source data Fig. 2 [file 44319_2026_787_MOESM3_ESM.zip › 2J/Fig. 2j.xlsx]

## Sheet: Sheet1
Ctrl	HrasG12V
1.03049	0.673677
0.962423	0.651254
1.00709	0.646358
