# Supplementary material for: Ras promotes macropinocytic nutrient uptake by suppressing the albumin recycling receptor FcRn
Source: EMBO Rep. 2026 Apr 29;27(12):3214–30. doi: 10.1038/s44319-026-00787-4 (PMC13303908; doi:10.1038/s44319-026-00787-4)
Supplement: Supplementary file 3 — Source data Fig. 2 [file 44319_2026_787_MOESM3_ESM.zip › 2K/Fig. 2k.xlsx]

## Sheet: Sheet1
Patient	Pre	Post		Two-tailed paired t test	P value	0.0087
A	11.6693	11.899
B	11.6344	12.4131
C	11.5479	12.2814
D	10.722	11.8277
E	12.0077	12.1248
F	11.1046	12.4194
G	12.5263	12.8361
H	11.8537	11.8669
I	10.9462	10.7731
J	10.1241	11.3247
