# Supplementary material for: Ras promotes macropinocytic nutrient uptake by suppressing the albumin recycling receptor FcRn
Source: EMBO Rep. 2026 Apr 29;27(12):3214–30. doi: 10.1038/s44319-026-00787-4 (PMC13303908; doi:10.1038/s44319-026-00787-4)
Supplement: Supplementary file 3 — Source data Fig. 2 [file 44319_2026_787_MOESM3_ESM.zip › 2A/Fig. 2a.xlsx]

## Sheet: Sheet1
Replicate A	Ctrl	KrasG12V	HrasG12V		Replicate average	Ctrl	KrasG12V	HrasG12V
	1.10252	0.251117	0.22925		A	1	0.234188	0.242652
	1.00447	0.220785	0.2751		B	1	0.307833	0.106891
	0.893017	0.230661	0.223607		C	1	0.160862	0.0766505
Average	1	0.234188	0.242652
					Unpaired t test with Welch's correction		Ctrl vs KrasG12V	Ctrl vs HrasG12V
Replicate B	Ctrl	KrasG12V	HrasG12V			P value	0.0031	0.0035
	0.844922	0.295635	0.103084
	0.980705	0.27872	0.121741
	1.17437	0.349143	0.0958479
Average	1	0.307833	0.106891
Replicate C	Ctrl	KrasG12V	HrasG12V
	0.63559	0.180637	0.0851511
	1.20678	0.169713	0.087242
	1.15763	0.132234	0.0575583
Average	1	0.160862	0.0766505
