# Supplementary material for: Ras promotes macropinocytic nutrient uptake by suppressing the albumin recycling receptor FcRn
Source: EMBO Rep. 2026 Apr 29;27(12):3214–30. doi: 10.1038/s44319-026-00787-4 (PMC13303908; doi:10.1038/s44319-026-00787-4)
Supplement: Supplementary file 3 — Source data Fig. 2 [file 44319_2026_787_MOESM3_ESM.zip › 2B/Fig. 2b.xlsx]

## Sheet: Sheet1
Replicate A	Ctrl	HrasG12V		Replicate average	Ctrl	HrasG12V
	0.808578	0.21772		A	1	0.228322
	0.999149	0.243802		B	1	0.162176
	1.19227	0.223443		C	1	0.0862507
Average	1	0.228322
				Unpaired t test with Welch's correction		Ctrl vs HrasG12V
Replicate B	Ctrl	HrasG12V			P value	0.0024
	1.4029	0.1645
	0.753327	0.117053
	0.843768	0.204976
Average	1	0.162176
Replicate C	Ctrl	HrasG12V
	1.3203	0.116184
	0.870327	0.115713
	0.809369	0.0268556
Average	1	0.0862507
