# Supplementary material for: Ras promotes macropinocytic nutrient uptake by suppressing the albumin recycling receptor FcRn
Source: EMBO Rep. 2026 Apr 29;27(12):3214–30. doi: 10.1038/s44319-026-00787-4 (PMC13303908; doi:10.1038/s44319-026-00787-4)
Supplement: Supplementary file 3 — Source data Fig. 2 [file 44319_2026_787_MOESM3_ESM.zip › 2C/Fig. 2c.xlsx]

## Sheet: Sheet1
Replicate A	KrasWT	KrasG12D		Replicate average	KrasWT	KrasG12D
	0.9745	0.420006		A	1	0.427859
	1.27025	0.3603		B	1	0.768789
	0.755245	0.503271		C	1	0.581955
Average	1	0.427859		D	1	0.568983
				E	1	0.605684
Replicate B	KrasWT	KrasG12D		F	1	0.448437
	0.888146	0.794234
	1.08501	0.723415		Unpaired t test with Welch's correction		KrasWT vs KrasG12D
	1.02684	0.788719			P value	0.0004
Average	1	0.768789
Replicate C	KrasWT	KrasG12D
	1.10179	0.635028
	0.732944	0.606288
	1.16526	0.504548
Average	1	0.581955
Replicate D	KrasWT	KrasG12D
	0.493062	0.848172
	1.0011	0.518397
	1.50583	0.340379
Average	1	0.568983
Replicate E	KrasWT	KrasG12D
	1.42687	0.328166
	0.682016	0.559983
	0.891114	0.928903
Average	1	0.605684
Replicate F	KrasWT	KrasG12D
	0.629909	0.421302
	1.34082	0.319234
	1.02928	0.604776
Average	1	0.448437
