# Supplementary material for: Ras promotes macropinocytic nutrient uptake by suppressing the albumin recycling receptor FcRn
Source: EMBO Rep. 2026 Apr 29;27(12):3214–30. doi: 10.1038/s44319-026-00787-4 (PMC13303908; doi:10.1038/s44319-026-00787-4)
Supplement: Supplementary file 3 — Source data Fig. 2 [file 44319_2026_787_MOESM3_ESM.zip › 2D/Fig. 2d.xlsx]

## Sheet: Sheet1
Replicate A	Ctrl	BI-2865		Replicate average	Ctrl	BI-2865
	1.01163	2.51781		A	1	2.45275
	0.975231	2.15264		B	1	2.79746
	1.03937	2.27643		C	1	2.22528
	0.973772	2.86412
Average	1	2.45275
				Unpaired t test with Welch's correction		Ctrl vs BI-2865
Replicate B	Ctrl	BI-2865			P value	0.0122
	0.937847	2.9783
	1.02332	2.31846
	0.796604	3.0161
	1.24223	2.87697
Average	1	2.79746
Replicate C	Ctrl	BI-2865
	1.11854	2.3609
	1.04226	1.86413
	0.839203	2.45081
Average	1	2.22528
