# Supplementary material for: Ras promotes macropinocytic nutrient uptake by suppressing the albumin recycling receptor FcRn
Source: EMBO Rep. 2026 Apr 29;27(12):3214–30. doi: 10.1038/s44319-026-00787-4 (PMC13303908; doi:10.1038/s44319-026-00787-4)
Supplement: Supplementary file 3 — Source data Fig. 2 [file 44319_2026_787_MOESM3_ESM.zip › 2E/Fig. 2e.xlsx]

## Sheet: Sheet1
Replicate A	Ctrl	Sotorasib		Replicate average	Ctrl	Sotorasib
	1.53591	15.7045		A	1	9.89962
	0.726716	6.76226		B	1	3.34934
	0.737378	7.23213		C	1	4.34755
Average	1	9.89962		D	1	6.2341
				E	1	2.21986
Replicate B	Ctrl	Sotorasib		F	1	2.0837
	0.878899	2.52798
	1.01421	3.16691		Unpaired t test with Welch's correction		Ctrl vs Sotorasib
	1.10689	4.35311			P value	0.029
Average	1	3.34934
Replicate C	Ctrl	Sotorasib
	0.873283	4.51685
	1.03761	3.9648
	1.0891	4.56101
Average	1	4.34755
Replicate D	Ctrl	Sotorasib
	0.981337	4.60477
	1.35946	8.05006
	0.659207	6.04747
Average	1	6.2341
Replicate E	Ctrl	Sotorasib
	0.577743	2.26534
	1.35668	2.58841
	1.06558	1.80583
Average	1	2.21986
Replicate F	Ctrl	Sotorasib
	1.00661	1.67473
	1.0978	2.39064
	0.89559	2.18574
Average	1	2.0837
