# Supplementary material for: Ras promotes macropinocytic nutrient uptake by suppressing the albumin recycling receptor FcRn
Source: EMBO Rep. 2026 Apr 29;27(12):3214–30. doi: 10.1038/s44319-026-00787-4 (PMC13303908; doi:10.1038/s44319-026-00787-4)
Supplement: Supplementary file 3 — Source data Fig. 2 [file 44319_2026_787_MOESM3_ESM.zip › 2F/Fig. 2f.xlsx]

## Sheet: Sheet1
Replicate A	Ctrl	BI-2865		Replicate average	Ctrl	BI-2865
	0.999211	2.12922		A	1	2.5428
	1.20851	2.24416		B	1	2.20285
	1.09531	2.64599		C	1	2.86359
	0.875108	2.4329
	1.0334	2.4643
	0.788451	3.34019
Average	1	2.5428
				Unpaired t test with Welch's correction		Ctrl vs BI-2865
Replicate B	Ctrl	BI-2865			P value	0.0151
	1.01065	2.14825
	0.72148	2.14253
	1.35042	2.37521
	0.91745	2.14539
Average	1	2.20285
Replicate C	Ctrl	BI-2865
	1.08284	3.15188
	0.918972	2.75178
	0.998185	2.68711
Average	1	2.86359
