# Supplementary material for: Ras promotes macropinocytic nutrient uptake by suppressing the albumin recycling receptor FcRn
Source: EMBO Rep. 2026 Apr 29;27(12):3214–30. doi: 10.1038/s44319-026-00787-4 (PMC13303908; doi:10.1038/s44319-026-00787-4)
Supplement: Supplementary file 3 — Source data Fig. 2 [file 44319_2026_787_MOESM3_ESM.zip › 2G/Fig. 2g.xlsx]

## Sheet: Sheet1
Replicate A	Ctrl	BI-2865		Replicate average	Ctrl	BI-2865
	0.983607	1.63404		A	1	2.32979
	0.740554	3.75684		B	1	2.41185
	0.794736	2.16071		C	1	3.34172
	1.4811	1.76756
Average	1	2.32979
				Unpaired t test with Welch's correction		Ctrl vs BI-2865
Replicate B	Ctrl	BI-2865			P value	0.0348
	1.22773	3.40566
	0.858868	2.25431
	1.22394	2.08959
	0.689463	1.89785
Average	1	2.41185
Replicate C	Ctrl	BI-2865
	1.2016	3.08406
	0.647107	2.09701
	1.04493	3.51397
	1.10637	4.67184
Average	1	3.34172
