# Supplementary material for: Ras promotes macropinocytic nutrient uptake by suppressing the albumin recycling receptor FcRn
Source: EMBO Rep. 2026 Apr 29;27(12):3214–30. doi: 10.1038/s44319-026-00787-4 (PMC13303908; doi:10.1038/s44319-026-00787-4)
Supplement: Supplementary file 4 — Source data Fig. 3 [file 44319_2026_787_MOESM4_ESM.zip]

Archive with 24 entries (12 files):
- 3I/
- 3I/Fig. 3i.xlsx
- 3J/
- 3J/Fig. 3j.tif
- 3K/
- 3K/Fig. 3k.xlsx
- 3L/
- 3L/Fig. 3l.xlsx
- 3A/
- 3A/Fig. 3a.tif
- 3B/
- 3B/Fig. 3b.tif
- 3C/
- 3C/Fig. 3c.xlsx
- 3D/
- 3D/Fig. 3d.xlsx
- 3E/
- 3E/Fig. 3e.tif
- 3F/
- 3F/Fig. 3f.xlsx
- 3G/
- 3G/Fig. 3g.xlsx
- 3H/
- 3H/Fig. 3h.tif
