# Supplementary material for: Ras promotes macropinocytic nutrient uptake by suppressing the albumin recycling receptor FcRn
Source: EMBO Rep. 2026 Apr 29;27(12):3214–30. doi: 10.1038/s44319-026-00787-4 (PMC13303908; doi:10.1038/s44319-026-00787-4)
Supplement: Supplementary file 4 — Source data Fig. 3 [file 44319_2026_787_MOESM4_ESM.zip › 3I/Fig. 3i.xlsx]

## Sheet: Sheet1
	Ctrl			PD0325901
KPC1	0.794542	1.19788	1.05068	3.80587	3.65926	4.10934
KPC2	1.03021	0.960922	1.01015	4.15721	4.26254	3.73072
KPC3	1.1732	0.95673	0.890921	8.8626	9.16007	8.67503
