# Supplementary material for: Ras promotes macropinocytic nutrient uptake by suppressing the albumin recycling receptor FcRn
Source: EMBO Rep. 2026 Apr 29;27(12):3214–30. doi: 10.1038/s44319-026-00787-4 (PMC13303908; doi:10.1038/s44319-026-00787-4)
Supplement: Supplementary file 4 — Source data Fig. 3 [file 44319_2026_787_MOESM4_ESM.zip › 3K/Fig. 3k.xlsx]

## Sheet: Sheet2
Replicate A	Ctrl	KrasG12V	KrasG12R		Replicate average	Ctrl	KrasG12V	KrasG12R
	1.05141	0.320633	0.158987		A	1	0.274998	0.174937
	0.9422	0.26109	0.150532		B	1	0.234188	0.287797
	1.00639	0.243272	0.215292		C	1	0.450604	0.207057
Average	1	0.274998	0.174937
Replicate B	Ctrl	KrasG12V	KrasG12R		Unpaired t test with Welch's correction		Ctrl vs KrasG12V	Ctrl vs KrasG12R
	1.10252	0.251117	0.299788			P value	0.0094	0.0019
	1.00447	0.220785	0.311075
	0.893017	0.230661	0.252528
Average	1	0.234188	0.287797
Replicate C	Ctrl	KrasG12V	KrasG12R
	1.14714	0.389054	0.197243
	0.786241	0.537018	0.202788
	1.06662	0.42574	0.221142
Average	1	0.450604	0.207057
