# Supplementary material for: Ras promotes macropinocytic nutrient uptake by suppressing the albumin recycling receptor FcRn
Source: EMBO Rep. 2026 Apr 29;27(12):3214–30. doi: 10.1038/s44319-026-00787-4 (PMC13303908; doi:10.1038/s44319-026-00787-4)
Supplement: Supplementary file 4 — Source data Fig. 3 [file 44319_2026_787_MOESM4_ESM.zip › 3C/Fig. 3c.xlsx]

## Sheet: Sheet1
Replicate A	Ctrl	BrafV600E		Replicate average	Ctrl	BrafV600E
	0.932234	0.0512059		A	1	0.0455384
	0.841461	0.0516868		B	1	0.00632775
	1.22631	0.0337225		C	1	0.0398304
Average	1	0.0455384
				Unpaired t test with Welch's correction		Ctrl vs BrafV600E
Replicate B	Ctrl	BrafV600E			P value	0.0002
	1.07606	0.00165467
	0.859015	0.00552183
	1.06493	0.0118067
Average	1	0.00632775
Replicate C	Ctrl	BrafV600E
	1.11312	0.0348779
	0.845815	0.0462981
	0.844802	0.0468991
	1.19627	0.0312464
Average	1	0.0398304
