# Supplementary material for: Ras promotes macropinocytic nutrient uptake by suppressing the albumin recycling receptor FcRn
Source: EMBO Rep. 2026 Apr 29;27(12):3214–30. doi: 10.1038/s44319-026-00787-4 (PMC13303908; doi:10.1038/s44319-026-00787-4)
Supplement: Supplementary file 4 — Source data Fig. 3 [file 44319_2026_787_MOESM4_ESM.zip › 3D/Fig. 3d.xlsx]

## Sheet: Sheet1
Ctrl	BrafV600E
0.974827	0.367195
1.0409	0.377327
0.984269	0.331068
