# Supplementary material for: Ras promotes macropinocytic nutrient uptake by suppressing the albumin recycling receptor FcRn
Source: EMBO Rep. 2026 Apr 29;27(12):3214–30. doi: 10.1038/s44319-026-00787-4 (PMC13303908; doi:10.1038/s44319-026-00787-4)
Supplement: Supplementary file 4 — Source data Fig. 3 [file 44319_2026_787_MOESM4_ESM.zip › 3F/Fig. 3f.xlsx]

## Sheet: Sheet2
Replicate A	Ctrl	PD325901	SCH772984		Replicate average	Ctrl	PD325901	SCH772984
	1.01611	26.38	18.4315		A	1	25.4018	18.8499
	0.992259	25.6939	18.8158		B	1	13.4656	10.0624
	0.991635	24.1314	19.3025		C	1	12.7472	7.07232
Average	1	25.4018	18.8499		D	1	8.27831	15.4558
Replicate B	Ctrl	PD325901	SCH772984		Unpaired t test with Welch's correction		Ctrl vs PD325901	Ctrl vs SCH772984
	1.08067	14.1455	8.95318			P value	0.0316	0.0207
	0.947383	13.3897	11.7589
	0.971943	12.8615	9.47497
Average	1	13.4656	10.0624
Replicate C	Ctrl	PD325901	SCH772984
	0.602941	13.5882	6.62813
	1.43398	12.0776	9.44184
	0.96308	12.5759	5.147
Average	1	12.7472	7.07232
Replicate D	Ctrl	PD325901	SCH772984
	1.11619	8.86781	18.4888
	0.9517	8.27396	14.7596
	0.932114	7.69317	13.1189
Average	1	8.27831	15.4558
