# Supplementary material for: Ras promotes macropinocytic nutrient uptake by suppressing the albumin recycling receptor FcRn
Source: EMBO Rep. 2026 Apr 29;27(12):3214–30. doi: 10.1038/s44319-026-00787-4 (PMC13303908; doi:10.1038/s44319-026-00787-4)
Supplement: Supplementary file 4 — Source data Fig. 3 [file 44319_2026_787_MOESM4_ESM.zip › 3G/Fig. 3g.xlsx]

## Sheet: Sheet1
Ctrl	PD0325901	SCH772984
1.00296	12.8759	13.4596
0.968057	10.1971	13.3119
1.02898	9.91217	14.5089
