# Supplementary material for: Ras promotes macropinocytic nutrient uptake by suppressing the albumin recycling receptor FcRn
Source: EMBO Rep. 2026 Apr 29;27(12):3214–30. doi: 10.1038/s44319-026-00787-4 (PMC13303908; doi:10.1038/s44319-026-00787-4)
Supplement: Supplementary file 5 — Source data Fig. 4 [file 44319_2026_787_MOESM5_ESM.zip]

Archive with 16 entries (8 files):
- 4E/
- 4E/Fig. 4e.xlsx
- 4F/
- 4F/Fig. 4f.xlsx
- 4G/
- 4G/Fig. 4g.tif
- 4H/
- 4H/Fig. 4h.xlsx
- 4A/
- 4A/Fig. 4a.tif
- 4B/
- 4B/Fig. 4b.tif
- 4C/
- 4C/Fig. 4c.xlsx
- 4D/
- 4D/Fig. 4d.xlsx
