# Supplementary material for: Ras promotes macropinocytic nutrient uptake by suppressing the albumin recycling receptor FcRn
Source: EMBO Rep. 2026 Apr 29;27(12):3214–30. doi: 10.1038/s44319-026-00787-4 (PMC13303908; doi:10.1038/s44319-026-00787-4)
Supplement: Supplementary file 5 — Source data Fig. 4 [file 44319_2026_787_MOESM5_ESM.zip › 4F/Fig. 4f.xlsx]

## Sheet: Sheet1
10% FBS	0.1% FBS
0.994174	2.92466
1.02296	2.94601
0.982862	2.90033
