# Supplementary material for: Ras promotes macropinocytic nutrient uptake by suppressing the albumin recycling receptor FcRn
Source: EMBO Rep. 2026 Apr 29;27(12):3214–30. doi: 10.1038/s44319-026-00787-4 (PMC13303908; doi:10.1038/s44319-026-00787-4)
Supplement: Supplementary file 5 — Source data Fig. 4 [file 44319_2026_787_MOESM5_ESM.zip › 4H/Fig. 4h.xlsx]

## Sheet: Sheet1
Replicate A	10% FBS	0.1% FBS	0.1% FBS + FGF			Replicate average	10% FBS	0.1% FBS	0.1% FBS + FGF
	1.02184	4.67369	1.08232			A	1	4.42072	1.03655
	1.00374	4.26504	0.997592			B	1	5.07969	1.99242
	0.974417	4.32343	1.02972			C	1	4.62359	1.44771
Average	1	4.42072	1.03655
						Unpaired t test with Welch's correction		10% vs 0.1% FBS	0.1% FBS vs 0.1% FBS + FGF
Replicate B	10% FBS	0.1% FBS	0.1% FBS + FGF				P value	0.0027	0.0011
	1.07204	4.25271	2.33332
	0.763955	4.15331	1.64672
	1.16401	6.83305	1.99723
Average	1	5.07969	1.99242
Replicate C	10% FBS	0.1% FBS	0.1% FBS + FGF
	0.887395	3.7491	1.03174
	0.948878	4.76726	1.58123
	1.13653	5.37531	1.85375
	0.928062	4.14812	1.67127
	1.09914	5.07814	1.10057
Average	1	4.62359	1.44771
