# Supplementary material for: Ras promotes macropinocytic nutrient uptake by suppressing the albumin recycling receptor FcRn
Source: EMBO Rep. 2026 Apr 29;27(12):3214–30. doi: 10.1038/s44319-026-00787-4 (PMC13303908; doi:10.1038/s44319-026-00787-4)
Supplement: Supplementary file 5 — Source data Fig. 4 [file 44319_2026_787_MOESM5_ESM.zip › 4C/Fig. 4c.xlsx]

## Sheet: Sheet1
10% FBS	2% FBS	1% FBS	0.1% FBS
1.06915	2.33952	3.34504	5.37828
0.909294	2.31669	3.48277	4.93059
1.02862	2.52919	3.02918	5.14904
