# Supplementary material for: Ras promotes macropinocytic nutrient uptake by suppressing the albumin recycling receptor FcRn
Source: EMBO Rep. 2026 Apr 29;27(12):3214–30. doi: 10.1038/s44319-026-00787-4 (PMC13303908; doi:10.1038/s44319-026-00787-4)
Supplement: Supplementary file 5 — Source data Fig. 4 [file 44319_2026_787_MOESM5_ESM.zip › 4D/Fig. 4d.xlsx]

## Sheet: Sheet1
Replicate A	10% FBS	0.1% FBS		Replicate average	10% FBS	0.1% FBS
	1.0341	3.04392		A	1	3.53264
	0.964302	3.79842		B	1	4.38914
	1.00159	3.75559		C	1	3.67771
Average	1	3.53264
				Unpaired t test with Welch's correction		10% vs 0.1% FBS
Replicate B	10% FBS	0.1% FBS			P value	0.0084
	1.24858	4.40427
	1.12698	3.81882
	0.624438	4.94432
Average	1	4.38914
Replicate C	10% FBS	0.1% FBS
	0.848586	5.15947
	1.22247	2.77051
	0.928949	3.10313
Average	1	3.67771
