# Supplementary material for: Ras promotes macropinocytic nutrient uptake by suppressing the albumin recycling receptor FcRn
Source: EMBO Rep. 2026 Apr 29;27(12):3214–30. doi: 10.1038/s44319-026-00787-4 (PMC13303908; doi:10.1038/s44319-026-00787-4)
Supplement: Supplementary file 6 — Source data Fig. 5 [file 44319_2026_787_MOESM6_ESM.zip]

Archive with 18 entries (11 files):
- 5G/
- 5G/Fig. 5g.xlsx
- 5A/
- 5A/Ctrl.tif
- 5A/FcRn.tif
- 5A/Thumbs.db
- 5B/
- 5B/Fig. 5b.xlsx
- 5C/
- 5C/Fig. 5c.xlsx
- 5D/
- 5D/Ctrl.tif
- 5D/FcRn.tif
- 5D/Thumbs.db
- 5E/
- 5E/Fig. 5e.xlsx
- 5F/
- 5F/Fig. 5f.xlsx
