# Supplementary material for: Ras promotes macropinocytic nutrient uptake by suppressing the albumin recycling receptor FcRn
Source: EMBO Rep. 2026 Apr 29;27(12):3214–30. doi: 10.1038/s44319-026-00787-4 (PMC13303908; doi:10.1038/s44319-026-00787-4)
Supplement: Supplementary file 6 — Source data Fig. 5 [file 44319_2026_787_MOESM6_ESM.zip › 5G/Fig. 5g.xlsx]

## Sheet: Sheet1
	Ctrl			FcRn
KrasG12D MEF	1.58657	1.79785	1.62062	0.755424	0.62558	0.724015
KRPC	2.63237	2.98226	2.64435	1.45012	1.64446	1.60992
