# Supplementary material for: Ras promotes macropinocytic nutrient uptake by suppressing the albumin recycling receptor FcRn
Source: EMBO Rep. 2026 Apr 29;27(12):3214–30. doi: 10.1038/s44319-026-00787-4 (PMC13303908; doi:10.1038/s44319-026-00787-4)
Supplement: Supplementary file 6 — Source data Fig. 5 [file 44319_2026_787_MOESM6_ESM.zip › 5B/Fig. 5b.xlsx]

## Sheet: Sheet1
Albumin								Dextran
Replicate A	Ctrl	FcRn		Replicate average	Ctrl	FcRn		Replicate A	Ctrl	FcRn		Replicate average	Ctrl	FcRn
	0.774904	0.666535		A	1	0.471616			0.948077	1.14706		A	1	1.07428
	1.06286	0.493114		B	1	0.579104			1.34006	1.27231		B	1	1.12443
	1.14215	0.517912		C	1	0.527441			0.830536	0.951993		C	1	0.784197
	0.883196	0.266568							0.957194	0.921853
	1.29935	0.450599		Unpaired t test with Welch's correction		Ctrl vs FcRn			0.862944	1.07206		Unpaired t test with Welch's correction		Ctrl vs FcRn
	0.908389	0.306289			P value	0.0043			0.811195	0.832707			P value	0.962
	1.14651	0.373437							1.09151	1.11847
	0.950088	0.68701							0.967985	1.19644
	1.09498	0.486783							1.52442	0.801082
	0.737566	0.467918							0.666074	1.42885
Average	1	0.471616						Average	1	1.07428
Replicate B	Ctrl	FcRn						Replicate B	Ctrl	FcRn
	0.967672	0.527957							1.07975	0.953124
	1.18161	0.403641							1.02831	1.09368
	1.00058	0.310592							1.13379	1.16238
	1.10333	0.72837							1.22372	1.4098
	1.16421	0.497271							1.3242	1.06113
	0.838362	0.58599							0.893586	1.02185
	1.14336	0.452383							1.10913	1.28321
	0.903762	0.457823							1.05297	1.04941
	0.979195	0.817853							0.893614	1.2836
	0.794377	0.819832							0.697544	1.07163
	1.04477	0.686074							0.869454	1.08911
	0.787938	0.51617							0.823748	0.937364
	1.19787	0.696083							1.19004	1.20609
	0.940065	0.566653							0.857767	1.30417
	0.952892	0.619866							0.822381	0.939949
Average	1	0.579104						Average	1	1.12443
Replicate C	Ctrl	FcRn						Replicate C	Ctrl	FcRn
	1.00032	0.750163							1.08002	0.712165
	1.00076	0.460762							1.01581	0.714771
	1.01853	0.656518							1.10421	0.816421
	1.284	0.513239							0.815268	0.833408
	0.897799	0.561541							0.790416	0.764464
	1.14228	0.311967							1.15865	0.554462
	0.443326	0.489917							0.566569	1.07727
	1.16126	0.491136							0.977284	0.887939
	0.75195	0.371312							1.358	0.741288
	1.29976	0.66785							1.13377	0.73978
Average	1	0.527441						Average	1	0.784197
