# Supplementary material for: Ras promotes macropinocytic nutrient uptake by suppressing the albumin recycling receptor FcRn
Source: EMBO Rep. 2026 Apr 29;27(12):3214–30. doi: 10.1038/s44319-026-00787-4 (PMC13303908; doi:10.1038/s44319-026-00787-4)
Supplement: Supplementary file 6 — Source data Fig. 5 [file 44319_2026_787_MOESM6_ESM.zip › 5C/Fig. 5c.xlsx]

## Sheet: Sheet1
min	Ctrl								FcRn
30	0.750907	0.591092	0.802403	1.42923	1.20528	1.16318	1.13904	0.918871	0.503502	0.364774	0.421101	0.326448	0.359221	0.50225	0.354524	0.407961
60	4.52869	3.81851	3.98894	2.65518	2.72063	2.25123	4.42108	3.81708	1.02112	1.58207	1.46137	0.705909	0.933605	1.80178	1.29909	1.54915
90	5.87038	6.91063	4.75209	6.87506	4.33427	4.74564	3.37329	7.37631	1.8028	1.82054	0.803015	1.61757	1.57882	0.720025	1.01799	1.63833
