# Supplementary material for: Ras promotes macropinocytic nutrient uptake by suppressing the albumin recycling receptor FcRn
Source: EMBO Rep. 2026 Apr 29;27(12):3214–30. doi: 10.1038/s44319-026-00787-4 (PMC13303908; doi:10.1038/s44319-026-00787-4)
Supplement: Supplementary file 6 — Source data Fig. 5 [file 44319_2026_787_MOESM6_ESM.zip › 5E/Fig. 5e.xlsx]

## Sheet: Sheet1
DQ BSA								Lysotracker
Replicate A	Ctrl	FcRn		Replicate average	Ctrl	FcRn		Replicate A	Ctrl	FcRn		Replicate average	Ctrl	FcRn
	1.08526	0.983126		A	1	0.761482			1.12418	1.17649		A	0.999721	0.943762
	1.09281	0.754928		B	1	0.78456			1.22517	0.84121		B	1	1.06137
	0.824493	0.795635		C	1	0.633359			0.799561	0.843044		C	1	0.907859
	1.2441	0.729775							1.20189	0.989323
	0.779552	0.770917		Unpaired t test with Welch's correction		Ctrl vs FcRn			0.841888	1.03735		Unpaired t test with Welch's correction		Ctrl vs FcRn
	0.765052	0.57965			P value	0.0285			0.752492	0.832058			P value	0.5942
	0.937649	0.625891							1.02676	0.781771
	0.986187	0.816115							0.940112	1.02631
	1.45254	0.89847							1.27443	1.04068
	0.832359	0.660312							0.810731	0.869385
Average	1	0.761482						Average	0.999721	0.943762
Replicate B	Ctrl	FcRn						Replicate B	Ctrl	FcRn
	1.17177	0.692376							0.85083	1.16234
	1.2702	0.7141							1.01706	1.25196
	0.848439	0.663813							0.810312	0.899984
	1.40134	0.587414							0.656761	1.63984
	1.03855	1.11226							1.4588	0.991704
	1.00623	0.997198							1.12471	1.03967
	0.801151	0.915629							1.23056	0.899422
	0.80501	0.607717							0.980846	0.912636
	1.15291	0.569539							0.755193	1.06547
	0.964266	1.03876							1.40183	0.89633
	0.922059	0.732104							0.87379	0.904075
	0.844386	0.515632							0.801575	0.874789
	0.902821	0.847085							1.02295	1.32152
	0.76743	0.962459							1.1041	0.916295
	1.10345	0.812317							0.910684	1.14445
Average	1	0.78456						Average	1	1.06137
Replicate C	Ctrl	FcRn						Replicate C	Ctrl	FcRn
	1.12395	0.695226							0.933409	0.954
	1.08652	0.487342							1.23084	0.985664
	1.11712	0.613213							0.777076	0.86371
	0.87263	0.843924							0.950965	0.877335
	1.02128	0.624725							1.05158	0.969021
	1.11135	0.64792							1.09221	1.07613
	1.05122	0.665066							0.940406	1.05764
	0.959871	0.715506							1.20173	1.00708
	0.78423	0.526637							1.16396	0.768496
	0.871829	0.514031							0.657831	0.519511
Average	1	0.633359						Average	1	0.907859
