# Supplementary material for: Ras promotes macropinocytic nutrient uptake by suppressing the albumin recycling receptor FcRn
Source: EMBO Rep. 2026 Apr 29;27(12):3214–30. doi: 10.1038/s44319-026-00787-4 (PMC13303908; doi:10.1038/s44319-026-00787-4)
Supplement: Supplementary file 6 — Source data Fig. 5 [file 44319_2026_787_MOESM6_ESM.zip › 5F/Fig. 5f.xlsx]

## Sheet: Sheet1
	Ctrl			FcRn
KrasG12D MEF	14.5954	13.7287	15.4818	14.3828	14.4757	12.7583
KRPC	27.2659	27.8415	33.8106	36.7198	29.7382	37.4512
