# Supplementary material for: Ras promotes macropinocytic nutrient uptake by suppressing the albumin recycling receptor FcRn
Source: EMBO Rep. 2026 Apr 29;27(12):3214–30. doi: 10.1038/s44319-026-00787-4 (PMC13303908; doi:10.1038/s44319-026-00787-4)
Supplement: Supplementary file 7 — EV Figures Source Data [file 44319_2026_787_MOESM7_ESM.zip]

Archive with 34 entries (17 files):
- Fig. EV4/
- Fig. EV4/EV4A/
- Fig. EV4/EV4A/Fig. EV4a.xlsx
- Fig. EV4/EV4B/
- Fig. EV4/EV4B/Fig. EV4b.xlsx
- Fig. EV4/EV4C/
- Fig. EV4/EV4C/Fig. EV4c.xlsx
- Fig. EV1/
- Fig. EV1/EV1A/
- Fig. EV1/EV1A/Ctrl.tif
- Fig. EV1/EV1A/KrasG12R.tif
- Fig. EV1/EV1A/KrasG12V.tif
- Fig. EV1/EV1A/Thumbs.db
- Fig. EV1/EV1B/
- Fig. EV1/EV1B/Fig. EV1b.xlsx
- Fig. EV2/
- Fig. EV2/Fig. EV2.xlsx
- Fig. EV3/
- Fig. EV3/EV3A/
- Fig. EV3/EV3A/Fig. EV3a.xlsx
- Fig. EV3/EV3B/
- Fig. EV3/EV3B/Fig. EV3b.xlsx
- Fig. EV3/EV3C/
- Fig. EV3/EV3C/Fig. EV3c.xlsx
- Fig. EV3/EV3D/
- Fig. EV3/EV3D/Fig. EV3d.xlsx
- Fig. EV3/EV3E/
- Fig. EV3/EV3E/Fig. EV3e.xlsx
- Fig. EV3/EV3F/
- Fig. EV3/EV3F/Fig. EV3f.xlsx
- Fig. EV3/EV3G/
- Fig. EV3/EV3G/Fig. EV3g.tif
- Fig. EV3/EV3H/
- Fig. EV3/EV3H/Fig. EV3h.xlsx
