# Supplementary material for: Ras promotes macropinocytic nutrient uptake by suppressing the albumin recycling receptor FcRn
Source: EMBO Rep. 2026 Apr 29;27(12):3214–30. doi: 10.1038/s44319-026-00787-4 (PMC13303908; doi:10.1038/s44319-026-00787-4)
Supplement: Supplementary file 7 — EV Figures Source Data [file 44319_2026_787_MOESM7_ESM.zip › Fig. EV4/EV4A/Fig. EV4a.xlsx]

## Sheet: Sheet1
Ctrl	FcRn
1.39196	1.08899
1.3191	1.05028
1.37374	1.06083
