# Supplementary material for: Ras promotes macropinocytic nutrient uptake by suppressing the albumin recycling receptor FcRn
Source: EMBO Rep. 2026 Apr 29;27(12):3214–30. doi: 10.1038/s44319-026-00787-4 (PMC13303908; doi:10.1038/s44319-026-00787-4)
Supplement: Supplementary file 7 — EV Figures Source Data [file 44319_2026_787_MOESM7_ESM.zip › Fig. EV1/EV1B/Fig. EV1b.xlsx]

## Sheet: Sheet1
Ctrl	KrasG12V	KrasG12R
0.6726	4.37443	0.300568
1.91369	7.06731	0.635817
2.58952	6.80907	0.569123
0.462415	6.68058	0.24662
0.94165	9.58128	0.462419
1.51336	10.1563	0.390485
0.402572	5.80663	2.95947
0.515268	5.5622	0.118907
0.326126	9.01247	4.45076
