# Supplementary material for: Ras promotes macropinocytic nutrient uptake by suppressing the albumin recycling receptor FcRn
Source: EMBO Rep. 2026 Apr 29;27(12):3214–30. doi: 10.1038/s44319-026-00787-4 (PMC13303908; doi:10.1038/s44319-026-00787-4)
Supplement: Supplementary file 7 — EV Figures Source Data [file 44319_2026_787_MOESM7_ESM.zip › Fig. EV2/Fig. EV2.xlsx]

## Sheet: Sheet1
Replicate A	promoterless + Ctrl	promoterless + HrasG12V	FcRn promoter + Ctrl	FcRn promoter + HrasG12V			Replicate average	promoterless + Ctrl	promoterless + HrasG12V	FcRn promoter + Ctrl	FcRn promoter + HrasG12V
	0.961584	0.926007	2.06189	1.06107			A	1	0.936719	1.9932	1.02876
	0.960749	0.959619	1.97138	1.11978			B	1	0.868867	2.66623	1.09069
	1.07767	0.924532	1.94635	0.905422			C	1	0.954318	1.91651	0.844631
Average	1	0.936719	1.9932	1.02876
							Unpaired t test with Welch's correction	promotorless + Ctrl vs HrasG12V		FcRn promoter: Ctrl vs HrasG12V
Replicate B	promoterless + Ctrl	promoterless + HrasG12V	FcRn promoter + Ctrl	FcRn promoter + HrasG12V			P value	0.0916		0.0282
	1.18535	0.965737	2.72838	1.0643
	0.883789	0.869548	2.59287	1.06617
	0.930863	0.771316	2.67744	1.1416
Average	1	0.868867	2.66623	1.09069
Replicate C	promoterless + Ctrl	promoterless + HrasG12V	FcRn promoter + Ctrl	FcRn promoter + HrasG12V
	1.04954	0.976938	1.94849	0.867759
	0.90839	0.970193	1.97648	0.81949
	1.04207	0.915823	1.82456	0.846644
Average	1	0.954318	1.91651	0.844631
