# Supplementary material for: Ras promotes macropinocytic nutrient uptake by suppressing the albumin recycling receptor FcRn
Source: EMBO Rep. 2026 Apr 29;27(12):3214–30. doi: 10.1038/s44319-026-00787-4 (PMC13303908; doi:10.1038/s44319-026-00787-4)
Supplement: Supplementary file 7 — EV Figures Source Data [file 44319_2026_787_MOESM7_ESM.zip › Fig. EV3/EV3A/Fig. EV3a.xlsx]

## Sheet: Sheet1
Ctrl	GDC0941	MK2206
1.14726	1.13934	1.03039
0.88466	1.08538	1.11976
0.968078	0.88466	1.08538
