# Supplementary material for: Ras promotes macropinocytic nutrient uptake by suppressing the albumin recycling receptor FcRn
Source: EMBO Rep. 2026 Apr 29;27(12):3214–30. doi: 10.1038/s44319-026-00787-4 (PMC13303908; doi:10.1038/s44319-026-00787-4)
Supplement: Supplementary file 7 — EV Figures Source Data [file 44319_2026_787_MOESM7_ESM.zip › Fig. EV3/EV3B/Fig. EV3b.xlsx]

## Sheet: Sheet1
Ctrl	GDC0941	MK2206
1.01595	1.06494	1.09072
1.00345	1.07146	1.08036
0.980606	1.05167	1.11676
