# Supplementary material for: Ras promotes macropinocytic nutrient uptake by suppressing the albumin recycling receptor FcRn
Source: EMBO Rep. 2026 Apr 29;27(12):3214–30. doi: 10.1038/s44319-026-00787-4 (PMC13303908; doi:10.1038/s44319-026-00787-4)
Supplement: Supplementary file 7 — EV Figures Source Data [file 44319_2026_787_MOESM7_ESM.zip › Fig. EV3/EV3C/Fig. EV3c.xlsx]

## Sheet: Sheet1
Replicate A	Ctrl	PD0325901		Replicate average	Ctrl	PD0325901
	1.08284	2.51084		A	1	3.09456
	0.918972	3.12712		B	1	3.58136
	0.998185	3.6457		C	1	2.75848
Average	1	3.09456
				Unpaired t test with Welch's correction		Ctrl vs PD0325901
Replicate B	Ctrl	PD0325901			P value	0.0122
	1.01065	2.69325
	0.72148	4.70971
	1.35042	2.53481
	0.91745	4.38767
Average	1	3.58136
Replicate C	Ctrl	PD0325901
	0.843631	3.21841
	1.16717	2.52841
	1.23236	2.72449
	0.756835	2.56259
Average	1	2.75848
