# Supplementary material for: Ras promotes macropinocytic nutrient uptake by suppressing the albumin recycling receptor FcRn
Source: EMBO Rep. 2026 Apr 29;27(12):3214–30. doi: 10.1038/s44319-026-00787-4 (PMC13303908; doi:10.1038/s44319-026-00787-4)
Supplement: Supplementary file 7 — EV Figures Source Data [file 44319_2026_787_MOESM7_ESM.zip › Fig. EV3/EV3D/Fig. EV3d.xlsx]

## Sheet: Sheet1
Replicate A	Ctrl	PD0325901		Replicate average	Ctrl	PD0325901
	0.983607	1.72368		A	1	2.45729
	0.740554	3.69846		B	1	3.16922
	0.794736	1.64638		C	1	2.92683
	1.4811	2.76065
Average	1	2.45729
				Unpaired t test with Welch's correction		Ctrl vs PD0325901
Replicate B	Ctrl	PD0325901			P value	0.0125
	1.22773	2.33573
	0.858868	3.11158
	1.22394	3.86307
	0.689463	3.36649
Average	1	3.16922
Replicate C	Ctrl	PD0325901
	1.2016	3.40328
	0.647107	2.05834
	1.04493	2.97217
	1.10637	3.27355
Average	1	2.92683
