# Supplementary material for: Ras promotes macropinocytic nutrient uptake by suppressing the albumin recycling receptor FcRn
Source: EMBO Rep. 2026 Apr 29;27(12):3214–30. doi: 10.1038/s44319-026-00787-4 (PMC13303908; doi:10.1038/s44319-026-00787-4)
Supplement: Supplementary file 7 — EV Figures Source Data [file 44319_2026_787_MOESM7_ESM.zip › Fig. EV3/EV3E/Fig. EV3e.xlsx]

## Sheet: Sheet1
Replicate A	Ctrl	PD0325901		Replicate average	Ctrl	PD0325901
	0.930552	4.85619		A	1	3.6375
	0.696995	3.86063		B	1	4.53933
	1.3642	2.59825		C	1	3.79142
	1.00825	3.23494
Average	1	3.6375
				Unpaired t test with Welch's correction		Ctrl vs PD0325901
Replicate B	Ctrl	PD0325901			P value	0.0086
	1.0285	6.20902
	0.772753	4.41334
	1.61199	3.10038
	0.586761	4.43457
Average	1	4.53933
Replicate C	Ctrl	PD0325901
	0.6845	3.34699
	0.609665	3.67102
	1.55769	3.57566
	1.14815	4.57199
Average	1	3.79142
