# Supplementary material for: Ras promotes macropinocytic nutrient uptake by suppressing the albumin recycling receptor FcRn
Source: EMBO Rep. 2026 Apr 29;27(12):3214–30. doi: 10.1038/s44319-026-00787-4 (PMC13303908; doi:10.1038/s44319-026-00787-4)
Supplement: Supplementary file 7 — EV Figures Source Data [file 44319_2026_787_MOESM7_ESM.zip › Fig. EV3/EV3F/Fig. EV3f.xlsx]

## Sheet: Sheet1
Replicate A	Ctrl	PD0325901		Replicate average	Ctrl	PD0325901
	0.95385	4.49599		A	1	6.44338
	1.17468	5.3721		B	1	7.28668
	0.946901	6.02954		C	1	4.63397
	0.924572	9.8759
Average	1	6.44338
				Unpaired t test with Welch's correction		Ctrl vs PD0325901
Replicate B	Ctrl	PD0325901			P value	0.0226
	0.63713	5.54468
	0.744436	10.219
	1.36754	6.13384
	1.25089	7.24916
Average	1	7.28668
Replicate C	Ctrl	PD0325901
	1.10835	4.72728
	0.79276	3.29358
	1.09889	5.88103
Average	1	4.63397
