# Supplementary material for: Ras promotes macropinocytic nutrient uptake by suppressing the albumin recycling receptor FcRn
Source: EMBO Rep. 2026 Apr 29;27(12):3214–30. doi: 10.1038/s44319-026-00787-4 (PMC13303908; doi:10.1038/s44319-026-00787-4)
Supplement: Supplementary file 7 — EV Figures Source Data [file 44319_2026_787_MOESM7_ESM.zip › Fig. EV3/EV3H/Fig. EV3h.xlsx]

## Sheet: Sheet1
10% FBS	0.1% FBS	0.1% FBS + PDGF	0.1% FBS + Insulin
0.871619	10.3157	3.33288	11.1716
1.09185	8.9183	3.24174	11.8908
1.03653	9.20086	3.49858	11.4857
